# Supplementary material for: Enhanced Melt Memory Effects in Poly(butylene succinate) Through Incorporation of Extended-Chain Crystals
Source: Polymers (Basel). 2025 Apr 17;17(8):1086. doi: 10.3390/polym17081086 (PMC12030295; doi:10.3390/polym17081086)
Supplement: Supplementary file 1 [file polymers-17-01086-s001.zip]

Archive with 1 entries (1 files):
- polymers-3577955-supplementary.pdf
